# Supplementary material for: Co-Crystallization Approach to Enhance the Stability of Moisture-Sensitive Drugs
Source: Pharmaceutics. 2023 Jan 5;15(1):189. doi: 10.3390/pharmaceutics15010189 (PMC9864382; doi:10.3390/pharmaceutics15010189)
Supplement: Supplementary file 1 [file pharmaceutics-15-00189-s001.zip]

Archive with 1 entries (1 files):
- pharmaceutics-2032571-supplementary.pdf
